# Supplementary material for: Clinical, Histopathological and Molecular Spectrum of Cutaneous Lesions in Myelodysplastic Syndrome and Myeloproliferative Neoplasms (MDS/MPN): An Integrative Review
Source: Cancers (Basel). 2023 Dec 18;15(24):5888. doi: 10.3390/cancers15245888 (PMC10742063; doi:10.3390/cancers15245888)
Supplement: Supplementary file 1 [file cancers-15-05888-s001.zip]

Archive with 1 entries (1 files):
- cancers-2739201-supplementary.pdf
